# Supplementary material for: vHIT Testing of Vertical Semicircular Canals With Goggles Yield Different Results Depending on Which Canal Plane Being Tested
Source: Front Neurol. 2021 Jul 27;12:692196. doi: 10.3389/fneur.2021.692196 (PMC8353365; doi:10.3389/fneur.2021.692196)
Supplement: Supplementary Table 1 — Measured gain from each individual in study part 1 and 2. [file Table_1.XLSX]

## Sheet: Otometrics Study 1
			Ear and semicircular canal gain
		Number	LEFT LATERAL	LEFT ANTERIOR	LEFT POSTERIOR	RIGHT LATERAL	RIGHT ANTERIOR	RIGHT POSTERIOR
		1	0.91	0.72	0.77	1.01	0.93	0.78
		2	0.96	0.72	0.95	0.99	1.18	0.84
		3	0.98	1.05	0.82	1.18	1.28	0.92
		4	1	0.85	0.99	1.1	1.11	0.96
		5	0.94	0.84	0.81	0.99	0.93	0.81
		6	0.93	0.83	0.91	1	1.09	0.83
		7	0.8	0.69	0.64	0.67	0.94	0.55
		8	0.71	0.78	0.39	0.51	0.35	0.69
		9	0.94	0.61	0.83	0.98	0.93	0.87
		10	1.1	0.8	1	1.16	1.26	0.95
		11	0.95	0.89	0.91	1.02	1.05	0.88
		12	0.84	0.67	0.57	0.94	0.68	0.61
		13	1.02	0.79	0.95	1.04	1.07	0.83
		14	0.94	0.7	0.71	0.94	0.86	0.72
		15	0.98	0.86	0.9	1.05	0.88	0.89
		16	1.08	0.96	0.84	1.12	0.84	0.95
		17	0.94	0.68	0.92	1.01	0.97	0.75
		18	0.91	0.78	0.8	0.98	0.8	0.79
		19	0.97	0.72	0.84	1.02	0.86	0.77
		20	0.92	0.79	0.82	1.03	0.85	0.74
		21	0.91	0.94	0.93	0.98	0.98	0.87
		22	1.06	0.74	0.87	1.02	0.93	0.85
		23	0.89	0.76	0.84	0.92	0.65	0.68
		24	0.82	0.83	0.7	0.88	0.98	0.59
		25	0.93	0.83	0.91	1	1.09	0.83
		26	0.92	0.71	0.84	0.98	0.99	0.76
		27	0.89	0.93	0.94	0.94	1.01	0.88
		28	0.93	0.77	0.91	0.76	0.9	0.61
		29	0.94	0.77	0.93	1	0.97	0.84
		30	0.91	0.69	0.75	0.99	0.94	0.63
		31	1.14	0.85	0.84	0.99	1.09	0.74
		32	1.07	0.78	0.86	1.02	0.91	0.78
		33	0.94	0.78	1	1.03	1.21	0.62
		34	1.04	0.93	0.82	1.14	0.97	0.84
		35	0.98	0.82	0.84	1.06	0.96	0.77
		36	0.97	1.02	0.81	1.06	0.87	0.82
		37	0.84	0.78	0.81	0.89	0.87	0.85
		38	1	0.78	1.11	0.99	1.09	0.81
		39	0.9	0.75	0.88	0.97	0.89	0.69
		40	1.05	0.76	0.91	1.12	1.01	0.86
		41	0.91	0.81	0.89	0.98	1	0.64
		42	0.89	0.85	0.91	1.01	1	0.82
		43	1	0.7	0.81	0.98	0.99	0.76
		44	1.1	0.62	0.67	1.12	0.91	0.71
		45	0.97	0.76	0.77	1.09	0.96	0.67
		46	0.93	0.83	0.79	1.06	0.91	0.83
		47	1.08	0.6	1.07	1.26	1.03	0.88
		48	1	0.68	0.85	1.09	0.79	0.82
		49	0.89	0.82	0.76	0.92	1.18	0.68
		50	0.72	0.62	0.68	0.68	0.93	0.7
		51	0.95	0.82	0.85	1.02	1.12	0.71
		52	0.86	0.79	0.79	0.89	0.87	0.69
		53	0.9	0.76	0.93	0.98	0.9	0.76
		54	0.95	0.72	0.8	1.04	0.92	0.78
		55	1	0.88	0.87	1.17	0.66	0.77
		56	0.97	0.77	0.77	1.03	0.81	0.76
		57	0.97	0.78	0.74	0.95	0.94	0.69
		58	0.98	1.02	0.91	1.05	1.13	0.89
		59	0.97	0.93	0.82	1.04	0.88	0.94
		60	0.9	0.66	0.82	0.98	1.07	0.74
		61	0.97	1.01	0.87	1.14	0.92	0.93
		62	1.02	0.9	1.15	1.14	1.12	0.97
		63	0.96	0.89	0.84	1	0.86	0.77
		64	0.92	0.91	0.93	0.99	1.01	0.97
		65	1.02	0.92	0.92	1.06	0.86	0.94
		66	0.91	0.72	0.77	1.01	0.93	0.78
		67	0.93	0.84	1	1.09	1.08	0.94
		68	0.93	0.9	0.83	0.98	1.12	0.71
		69	0.9	0.83	0.52	0.92	1.01	0.82
		70	1	0.8	0.87	1.03	0.8	0.86
		71	0.96	0.81	0.85	1.04	0.59	0.86
		72	0.87	0.89	0.75	0.99	1.04	0.79
		73	0.96	0.84	0.97	0.97	1.12	0.88
		74	0.96	0.83	0.93	1.12	1.05	0.82
		75	1.02	0.78	0.8	0.95	0.95	0.71
		76	1.02	0.79	0.9	1	0.85	0.8
		77	1.09	0.66	0.89	1.06	1.05	0.77
		78	0.87	0.81	0.74	1.03	0.8	0.81
		79	1	0.65	0.89	1.03	0.94	0.49
		80	0.93	0.7	0.7	0.92	0.8	0.76
		81	0.96	0.8	0.87	1.03	0.95	0.85
		82	1.02	0.92	0.9	1.11	1.01	0.88
		83	0.94	0.83	0.89	1.01	0.9	0.89
		84	0.99	0.85	0.94	1.08	1.05	0.89
		85	0.83	0.91	0.72	0.91	0.84	0.8
		86	1	0.85	0.99	1.1	1.11	0.96
		87	0.96	0.72	0.95	0.99	1.18	0.84
		88	1.06	0.72	0.94	1.12	1	0.55
		89	0.9	0.86	0.61	0.99	0.77	0.81
		90	0.92	0.92	1.02	1.05	1.1	0.8
		91	0.9	0.59	0.98	1.02	0.99	0.75
		92	0.94	0.84	0.8	1.03	0.89	0.76
		93	1.02	0.91	0.9	1.03	1.11	0.95
		94	0.94	0.76	0.84	0.95	0.84	0.87
		95	0.89	0.77	0.81	0.93	0.9	0.86
		96	0.94	0.89	0.88	0.96	1.01	0.76
		97	0.91	0.86	0.91	0.97	0.96	0.9
		98	0.93	0.79	0.76	1.02	0.94	0.83
			LEFT LATERAL	LEFT ANTERIOR	LEFT POSTERIOR	RIGHT LATERAL	RIGHT ANTERIOR	RIGHT POSTERIOR
		Mean	0.950816	0.802449	0.84898	1.00602	0.955306	0.796122
		SD	0.0729026	0.0960784	0.114815	0.101593	0.14143	0.101022
		SEM	0.00736428	0.00970538	0.0115981	0.0102624	0.0142866	0.0102048
		Difference Anterior-Posterior		1.05799			1.19995

## Sheet: Interacoustics Study 1
			Ear and semicircular canal gain
		Number	LEFT LATERAL	LEFT ANTERIOR	LEFT POSTERIOR	RIGHT LATERAL	RIGHT ANTERIOR	RIGHT POSTERIOR
		1	1.17	0.93	1.21	1.28	1.36	0.87
		2	1.12	1.07	1.3	1.06	1.47	0.81
		3	1.09	0.37	0.96	1.09	1.11	0.61
		4	1.02	1.02	1.17	1.01	1.58	0.7
		5	1.11	0.84	1.42	1.2	1.58	0.8
		6	0.98	1.02	0.79	0.86	0.93	0.71
		7	1.15	1.4	1.5	0.98	1.63	1.14
		8	1.05	0.68	0.91	0.95	1.38	0.72
		9	1.07	0.76	1.24	1.02	1.57	1.15
		10	1.16	1.01	1.45	1.16	1.77	0.94
		11	1.08	1.09	1.38	0.97	1.59	0.91
		12	1.1	0.87	1.18	1.06	1.33	0.76
		13	1.01	1	1.63	1.25	1.89	0.72
		14	0.93	0.92	1.13	0.87	1.24	0.76
		15	1.22	1.02	1.24	1.18	1.39	0.84
		16	1.04	0.83	1.27	1.03	1.38	0.72
		17	1.14	1.28	1.35	1	1.48	0.99
		18	0.99	0.92	1.17	0.78	1.63	0.95
		19	0.89	0.92	0.99	1.03	1.09	0.68
		20	0.89	1.12	1.65	1.06	1.48	0.83
		21	1.02	1.04	1.19	0.98	1.45	0.76
		22	1.01	0.89	1.76	0.93	1.81	0.71
		23	1.1	1.47	1.39	1.15	1.62	0.86
		24	0.89	1.06	1.48	1.01	1.79	0.81
		25	1.12	0.66	1.21	1.19	1.29	0.63
		26	1.1	0.89	1.39	0.9	1.59	0.69
		27	0.97		1.22	1.37	1.41	0.65
		28	1.12	1.47	1.69	1.07	1.71	0.9
		29	1.09	1.01	1.4	0.91	1.67	0.74
		30	1.15	1.46	1.85	1.15	1.93	1.17
		31	1.03	0.97	1.62	1.08	1.75	0.83
			LEFT LATERAL	LEFT ANTERIOR	LEFT POSTERIOR	RIGHT LATERAL	RIGHT ANTERIOR	RIGHT POSTERIOR
		Mean	1.05839	0.999667	1.3271	1.05097	1.5129	0.818065
		SD	0.0862592	0.243459	0.249362	0.131792	0.235304	0.146638
		SEM	0.0154926	0.0437265	0.0447867	0.0236705	0.0422618	0.026337
		Difference Anterior-Posterior		1.32754			1.84937

## Sheet: Interacoustics Study 2
				Ear and semicircular canal gain
			Number	LEFT LATERAL	LEFT ANTERIOR	LEFT POSTERIOR	RIGHT LATERAL	RIGHT ANTERIOR	RIGHT POSTERIOR
	Right eye recording device		1
			2	0.99	0.9	0.84	1	0.91	0.63
			3	0.94	0.92	1.4	1.08	1.37	0.83
			4	0.93	0.97	1.23	1.06	1.23	0.82
			5	0.8	0.81	1.24	1.05	1.65	0.61
			6	0.99	0.83	1.42	1.09	1.67	0.64
			7	1.07	0.9	1.52	1.2	1.66	0.93
			8	1	1.01	1.46	1	1.48	0.98
			9	0.94	1.03	1.14	1.06	1.5	0.96
			10	0.97	0.78	1.09	0.9	1.32	0.7
			11	1.1	0.94	1.51	1.19	1.6	0.89
			12	0.96	0.95	1.54	1.13	1.7	0.86
			Number	LEFT LATERAL	LEFT ANTERIOR	LEFT POSTERIOR	RIGHT LATERAL	RIGHT ANTERIOR	RIGHT POSTERIOR
	Left eye recording device		1	1.06	1.29	1.03	1.09	1.01	1.27
			2	1.1	1.36	0.92	1.09	0.98	1.16
			3	1.07	1.29	1.02	1.03	1.1	1.29
			4	1.07	1.17	0.96	1.09	0.95	1.2
			5	1.03	1.66	0.8	1.05	1.05	1.34
			6	0.99	1.46	0.79	1.06	1.1	1.45
			7	1.1	1.56	1.07	1.12	1.37	1.45
			8	0.99	1.58	0.82	0.98	0.79	1.53
			9	1.07	1.05	0.93	1.06	0.88	1.18
			10	0.96	1.52	0.93	1.07	0.95	1.25
			11	1.23	1.57	1.14	1.2	1.12	1.62
			12	1.13		1.26	1.05	1.29
	Right eye recording device			LEFT LATERAL	LEFT ANTERIOR	LEFT POSTERIOR	RIGHT LATERAL	RIGHT ANTERIOR	RIGHT POSTERIOR
			Mean	0.971818	0.912727	1.30818	1.06909	1.46273	0.804545
			SD	0.0780792	0.0800114	0.22117	0.0864239	0.241333	0.137213
			SEM	0.0235418	0.0241243	0.0666854	0.0260578	0.0727648	0.0413711
			Difference Anterior-Posterior		1.43327			1.81808
	Left eye recording device			LEFT LATERAL	LEFT ANTERIOR	LEFT POSTERIOR	RIGHT LATERAL	RIGHT ANTERIOR	RIGHT POSTERIOR
			Mean	1.06667	1.41	0.9725	1.07417	1.04917	1.34
			SD	0.0722789	0.193028	0.140979	0.053165	0.163176	0.15225
			SEM	0.0208651	0.0557225	0.0406971	0.0153474	0.0471049	0.0439507
			Difference Anterior-Posterior		1.44987			1.2772
